# Supplementary material for: Investigation of Chemical Constituents and Antioxidant Activity of Biologically Active Plant-Derived Natural Products
Source: Molecules. 2023 Jul 21;28(14):5572. doi: 10.3390/molecules28145572 (PMC10384900; doi:10.3390/molecules28145572)
Supplement: Supplementary file 1 [file molecules-28-05572-s001.zip]

Archive with 1 entries (1 files):
- molecules-2478903-supplementary.pdf
